# Supplementary material for: An autism spectrum disorder mutation in Topoisomerase 3β causes accumulation of covalent mRNA intermediates by disrupting metal binding within the zinc finger domain
Source: Nucleic Acids Res. 2025 Nov 4;53(20):gkaf1138. doi: 10.1093/nar/gkaf1138 (PMC12585913; doi:10.1093/nar/gkaf1138)
Supplement: gkaf1138_Supplemental_Files [file gkaf1138_supplemental_files.zip]

Archive with 2 entries (2 files):
- resub Warrick et al (2025)_TOP3B C666R_Supplementary Data.docx
- resub Warrick et al (2025)_TOP3B C666R_Table S1-S9.xlsx
